# Supplementary material for: Different nucleosomal architectures at early and late replicating origins in Saccharomyces cerevisiae
Source: BMC Genomics. 2014 Sep 13;15(1):791. doi: 10.1186/1471-2164-15-791 (PMC4176565; doi:10.1186/1471-2164-15-791)
Supplement: Supplementary file 1 — Additional file 1: Table S2: Origin data set. (XLS 106 KB) [file 12864_2014_6476_MOESM1_ESM.xls]

## Sheet: Origin data set
Chromosome	Origin	Start	End	ACS	Strand	Class	Timing	IGR	WT G1 NDR (bp )	rpd3 G1 NDR (bp )
chrX	ARS1005	67467	67949	67713	-	1	ND	Convergent	183	205
chrX	ARS1006	99359	99796	99507	+	1	Early	Convergent	209	247
chrX	ARS1016	454276	455248	455082	-	1	Late	Divergent	394	393
chrI	ARS104	30946	31184	31003	+	1	ND	Divergent	127	147
chrI	ARS105	40716	43300	42059	+	1	Late	Tandem	187	199
chrXI	ARS1106	152934	153173	153125	-	1	ND	Divergent	233	247
chrXI	ARS1106.3	196038	196284	196215	-	1	Late	Tandem	164	195
chrXII	ARS1211	231179	231422	231251	+	1	Early	Tandem	280	183
chrXII	ARS1211.5	243527	243960	243743	+	1	Late	Convergent	236	282
chrXII	ARS1213	373156	373400	373328	-	1	Early	Convergent	169	182
chrXII	ARS1217	512868	513117	513085	-	1	Early	Convergent	204	207
chrXII	ARS1220	659823	660072	659895	+	1	Early	Tandem	177	177
chrXII	ARS1222	730275	730832	730540	+	1	ND	Tandem	84	326
chrXII	ARS1223	744942	745179	745117	-	1	Early	Tandem	151	159
chrXII	ARS1227.5	888569	888810	888740	-	1	Late	Convergent	198	206
chrXII	ARS1232	1007180	1007470	1007238	+	1	ND	Convergent	473	246
chrXII	ARS1234	1023967	1024207	1024153	-	1	Late	Divergent	175	164
chrXIII	ARS1303	31687	31935	31767	+	1	Early	Tandem	131	155
chrXIII	ARS1305	94216	94463	94390	-	1	ND	Convergent	164	190
chrXIII	ARS1307.5	158846	159279	159062	+	1	Late	Tandem	350	367
chrXIII	ARS1315	432851	433347	433030	+	1	ND	Divergent	136	139
chrVII	ARS131a	1082959	1084336	1083677	+	1	Late	Divergent	117	119
chrXIII	ARS1320	535595	535843	535769	-	1	Early	Divergent	160	164
chrXIII	ARS1326	688766	689221	688918	+	1	Late	Tandem	166	167
chrXIII	ARS1328	772629	772878	772677	+	1	Late	Tandem	109	109
chrXIII	ARS1330	815341	815567	815391	+	1	Early	Tandem	186	188
chrXIII	ARS1332	897804	898040	897975	-	1	Early	Divergent	107	124
chrXIV	ARS1413	250259	250506	250465	-	1	Late	Divergent	211	222
chrXIV	ARS1424	609458	609706	609538	+	1	Early	Divergent	172	186
chrXIV	ARS1426	635660	635901	635835	-	1	Early	Divergent	169	163
chrXIV	ARS1428.5	738550	738982	738730	+	1	Late	Tandem	370	366
chrXV	ARS1508	85195	85444	85360	-	1	ND	Convergent	199	211
chrXV	ARS1511	277529	277778	277733	-	1	Early	Tandem	147	158
chrXV	ARS1512	308969	309462	309249	-	1	Early	Convergent	121	160
chrXV	ARS1513	337279	337528	337484	-	1	Early	Tandem	153	192
chrXV	ARS1515.7	520541	521040	520953	-	1	Late	> 500bp	521	527
chrXV	ARS1516	566409	566643	566598	-	1	ND	Tandem	135	148
chrXV	ARS1519	656632	656876	656703	+	1	Late	Tandem	128	142
chrXV	ARS1523	766617	766862	766691	+	1	ND	Convergent	159	167
chrXV	ARS1526	874190	874434	874369	-	1	ND	Convergent	170	196
chrXV	ARS1528	908288	908537	908311	+	1	Early	Divergent	145	167
chrXV	ARS1529.5	1053490	1053901	1053697	+	1	Early	Tandem	168	184
chrXVI	ARS1604	42976	43212	43150	-	1	ND	Convergent	159	243
chrXVI	ARS1618	384536	384784	384595	+	1	ND	Convergent	160	173
chrXVI	ARS1620.5	456557	456805	456760	-	1	ND	Convergent	172	185
chrXVI	ARS1621	511619	511940	511707	+	1	Early	Convergent	166	176
chrXVI	ARS1622	563822	564061	563880	+	1	Late	Tandem	195	213
chrII	ARS208	237644	237879	237875	-	1	Early	Tandem	151	143
chrII	ARS211	326099	326335	326193	+	1	ND	Tandem	181	207
chrII	ARS219	591424	591713	591434	+	1	Late	Convergent	191	242
chrII	ARS220	622625	622894	622754	+	1	Early	Tandem	321	326
chrII	ARS228	792116	792340	792216	+	1	Late	Tandem	163	224
chrIII	ARS305	39158	39706	39591	-	1	Early	Tandem	164	180
chrIII	ARS307	108775	109291	108972	-	1	Early	Tandem	142	194
chrIII	ARS315	224807	225053	224858	+	1	Early	Tandem	188	222
chrIII	ARS317	292524	292826	292596	+	1	Late	Convergent	299	305
chrIV	ARS413	329564	329813	329742	-	1	Early	Convergent	179	209
chrIV	ARS414	408070	408312	408132	+	1	Early	Tandem	200	211
chrIV	ARS416	462430	462700	462597	-	1	Early	ORF	214	201
chrIV	ARS421	639859	640108	640065	-	1	Late	Convergent	161	99
chrIV	ARS423	753159	753391	753336	-	1	ND	Convergent	164	181
chrIV	ARS428	913780	914029	913862	+	1	Early	Convergent	207	226
chrIV	ARS430	1016624	1016922	1016850	-	1	Early	Tandem	176	113
chrIV	ARS431	1057828	1058076	1057893	+	1	ND	Convergent	111	157
chrV	ARS507	59282	59516	59469	-	1	Early	Tandem	188	215
chrV	ARS508	93977	94218	94056	+	1	Early	Convergent	169	180
chrV	ARS511	173636	173874	173807	-	1	Early	Divergent	131	166
chrVI	ARS603	68690	68869	68832	+	1	Late	Convergent	177	227
chrVII	ARS700.5	17629	18112	17906	-	1	ND	Tandem	368	436
chrVII	ARS714	285951	286246	286010	+	1	Early	Convergent	150	165
chrVII	ARS727	659809	660054	660004	-	1	ND	Tandem	171	193
chrVII	ARS728	715273	715556	715319	+	1	Early	Tandem	458	508
chrVII	ARS731.5	888350	888599	888418	+	1	Early	Divergent	108	127
chrVII	ARS733	977730	977979	977910	-	1	ND	Convergent	166	230
chrVIII	ARS813	245719	245968	245791	+	1	ND	Tandem	148	168
chrVIII	ARS818	392148	392391	392250	-	1	ND	Convergent	128	136
chrX	ARS1011	336976	337225	337270	+	2	Late	No NDR	0	0
chrX	ARS1012	374575	374818	374861	+	2	ND	No NDR	0	0
chrXI	ARS1104.5	98329	98568	98390	+	2	ND	ORF	212	223
chrXII	ARS1215	412668	412897	412853	-	2	Early	Tandem	149	147
chrXIII	ARS1307	137299	137548	137322	+	2	Early	Tandem	169	187
chrXIII	ARS1309	263062	263296	263127	+	2	Early	Divergent	96	109
chrXIII	ARS1325	649307	649551	649362	+	2	Early	Tandem	132	155
chrXIII	ARS1327	758222	758470	758416	-	2	ND	Convergent	153	158
chrXIII	ARS1329	805116	805338	805162	+	2	Late	Convergent	130	154
chrXIV	ARS1412	196055	196291	196226	-	2	Late	Convergent	224	223
chrXV	ARS1506.5	35667	35903	35714	+	2	Early	Tandem	140	153
chrXV	ARS1510	166974	167220	167004	+	2	Early	Tandem	146	177
chrXVI	ARS1605	73038	73283	73105	+	2	Early	Tandem	112	164
chrXVI	ARS1619	418132	418359	418181	+	2	Early	Convergent	188	208
chrXVI	ARS1622.5	565046	565289	565118	+	2	Early	Tandem	196	191
chrXVI	ARS1623	633868	634117	633924	+	2	Early	Tandem	178	185
chrXVI	ARS1625	695432	695681	695620	-	2	Late	Convergent	188	235
chrXVI	ARS1626.5	776921	777152	777096	-	2	Early	Divergent	167	160
chrII	ARS216	486661	486909	486897	-	2	Early	ORF	182	187
chrII	ARS222	704250	704521	704339	+	2	Late	Divergent	201	217
chrIII	ARS301	11145	11401	11255	+	2	Late	Convergent	97	92
chrIII	ARS302	11303	14854	11270	+	2	Late	Convergent	97	92
chrIII	ARS306	74457	74677	74523	+	2	Early	Tandem	144	153
chrIII	ARS308	114314	114933	114613	-	2	Late	Tandem	147	332
chrIII	ARS310	166494	167340	166657	+	2	Early	Tandem	105	99
chrIV	ARS403	15492	15739	15681	-	2	Late	Divergent	82	84
chrIV	ARS405.5	100380	101355	101241	-	2	Late	Tandem	160	86
chrIV	ARS406	123617	123902	123677	+	2	ND	Convergent	165	201
chrIV	ARS417	483846	484091	484036	-	2	Early	Tandem	165	190
chrIV	ARS418	555224	555461	555399	-	2	Early	Convergent	128	159
chrIV	ARS429	921682	921930	921742	+	2	Late	Convergent	137	169
chrIV	ARS432	1159250	1159499	1159443	-	2	Late	Tandem	184	196
chrIV	ARS440	1404277	1404512	1404327	+	2	Late	Convergent	144	155
chrV	ARS503	6464	7230	6437	-	2	Late	ORF	337	211
chrV	ARS516	353504	353751	353583	+	2	Early	Tandem	167	161
chrVI	ARS605	135979	136080	136037	-	2	Early	ORF	203	152
chrVI	ARS607	199382	199493	199402	+	2	Early	Tandem	137	150
chrVI	ARS608	216344	216692	216470	+	2	ND	Convergent	169	178
chrVII	ARS731	834492	834736	834669	-	2	Early	Tandem	175	201
chrVIII	ARS805	64255	64489	64301	+	2	Early	Tandem	153	181
chrIX	ARS913	214675	214826	214733	+	2	Early	Convergent	191	209
chrIX	ARS920	357156	357393	357223	+	2	Early	Tandem	113	153
chrX	ARS1015	442248	442658	442416	-	3	Early	Tandem	216	249
chrI	ARS107	124350	124599	124521	-	3	ND	ORF	109	123
chrXI	ARS1118	581468	581706	581539	+	3	ND	> 500bp	518	0
chrXII	ARS1209	156646	156883	156701	+	3	Early	Tandem	124	150
chrXII	ARS1218	602938	603155	603111	-	3	ND	Tandem	257	250
chrXIV	ARS1414	279875	280108	280067	-	3	ND	Tandem	130	148
chrXIV	ARS1415	321917	322210	322006	+	3	Early	Tandem	114	122
chrXIV	ARS1417	412263	412493	412443	-	3	ND	Tandem	97	110
chrXV	ARS1513.5	436732	436966	436793	+	3	Early	Tandem	128	154
chrXVI	ARS1614	289483	289704	289531	+	3	Early	Tandem	119	148
chrXVI	ARS1628	842646	842894	842852	-	3	Early	Tandem	101	119
chrII	ARS202	63186	63421	63373	-	3	Early	Divergent	140	143
chrII	ARS207	170049	170298	170263	-	3	Late	Tandem	128	124
chrII	ARS212	378434	379194	379119	+	3	Early	Tandem	369	487
chrII	ARS215	417739	418035	418010	-	3	Late	No NDR	0	0
chrII	ARS225	757390	757621	757485	+	3	Late	Tandem	91	108
chrIII	ARS304	30199	30657	30441	-	3	Early	Tandem	215	138
chrV	ARS512	212381	212630	212455	+	3	ND	No NDR	0	87
chrV	ARS514	287504	287750	287566	+	3	Early	Divergent	147	149
chrV	ARS518	438929	439178	439101	-	3	ND	Divergent	123	138
chrVII	ARS719	484932	485160	485115	-	3	Early	Tandem	105	157
chrVII	ARS734	999448	999695	999473	+	3	ND	Divergent	132	144
chrVII	ARS735.5	1063254	1063715	1063520	+	3	Late	Tandem	203	234
chrVIII	ARS815	296882	297475	297102	+	3	Early	Tandem	364	370
chrIX	ARS916	310583	311070	310739	-	3	Late	Divergent	85	114
chrX	ARS1021	683328	683817	683928	+	4	Early	Divergent	185	190
chrXI	ARS1114	447657	447892	447841	-	4	Early	No NDR	0	0
chrXI	ARS1120	611874	612107	612053	-	4	ND	ORF	100	0
chrXII	ARS1212	289220	289469	289421	-	4	Late	Tandem	139	145
chrXII	ARS1233	1013789	1014017	1013787	+	4	Late	Convergent	164	109
chrXIII	ARS1312	370976	371221	371020	+	4	Early	Divergent	126	140
chrXIV	ARS1407	89528	89802	89756	-	4	ND	Tandem	465	471
chrXIV	ARS1420	498987	499232	499042	+	4	ND	Tandem	117	133
chrXIV	ARS1421	545966	546201	546150	-	4	ND	Divergent	137	158
chrIII	ARS309	131978	132322	132042	+	4	Early	No NDR	0	0
chrIV	ARS409	212420	212669	212593	-	4	ND	Divergent	134	156
chrIV	ARS412	316719	317111	316878	+	4	Late	Tandem	106	124
chrIV	ARS431.5	1109955	1110196	1110136	-	4	Late	No NDR	0	102
chrIV	ARS432.5	1165998	1166221	1166175	-	4	Early	Tandem	146	162
chrIV	ARS441	1447298	1448928	1447487	+	4	Late	Divergent	98	117
chrIV	ARS446	1486905	1487149	1487095	-	4	Late	No NDR	0	0
chrVII	ARS726	653611	654091	653836	-	4	Late	Divergent	166	163
chrVIII	ARS820	447619	447853	447794	-	4	Early	Tandem	142	130
chrIX	ARS919	341853	342096	342028	-	4	Early	Tandem	118	157
chrX	ARS1002	7444	7943	7724	-	5	Late	Tandem	139	163
chrX	ARS1007	113226	113828	113736	-	5	Late	ORF	82	125
chrX	ARS1007.5	161435	161860	161448	+	5	ND	Tandem	194	81
chrX	ARS1014	416888	417134	417311	-	5	Early	No NDR	0	0
chrX	ARS1019	612542	612975	612993	-	5	Early	No NDR	0	0
chrI	ARS106	70258	70491	70432	-	5	Early	Divergent	240	263
chrXI	ARS1103	55670	55917	55867	-	5	Early	Convergent	168	191
chrXI	ARS1106.7	213080	213385	213310	-	5	ND	Divergent	168	155
chrXI	ARS1107	257390	257839	257590	+	5	ND	No NDR	0	0
chrXI	ARS1109	329322	329571	329502	-	5	Early	ORF	89	83
chrI	ARS111	214879	215635	215011	-	5	Late	Convergent	148	156
chrXI	ARS1112	388607	388902	388668	+	5	ND	No NDR	0	0
chrXI	ARS1113	416822	417055	416884	+	5	ND	Tandem	168	177
chrXI	ARS1123	642355	642602	642422	+	5	Late	No NDR	0	0
chrXII	ARS1226	794020	794269	794192	-	5	ND	Convergent	142	143
chrXII	ARS1229	928051	928540	928301	+	5	Late	Tandem	147	81
chrXIII	ARS1331.5	865288	865683	865471	+	5	Late	Tandem	113	130
chrXIV	ARS1405	28467	28699	28653	-	5	Late	Tandem	101	106
chrXIV	ARS1406	61597	61894	61696	+	5	ND	ORF	179	208
chrXIV	ARS1429	764001	764500	764337	-	5	Late	Divergent	144	102
chrXV	ARS1509.5	154972	155462	155258	-	5	Late	No NDR	0	0
chrXV	ARS1514	489645	490129	490062	-	5	Early	Convergent	173	207
chrXV	ARS1520	681112	681611	681350	-	5	Late	Convergent	171	180
chrXV	ARS1524	783344	783563	783388	+	5	Late	Tandem	125	161
chrXVI	ARS1601	6778	8439	7171	-	5	Late	Tandem	108	98
chrXVI	ARS1607	116505	116765	116594	+	5	ND	Tandem	216	221
chrXVI	ARS1622.7	584037	584486	584397	-	5	ND	Divergent	108	126
chrII	ARS201	6123	7127	6572	-	5	Late	Convergent	137	128
chrII	ARS203	93410	93811	93553	+	5	Late	Convergent	146	173
chrII	ARS209	254890	255136	255081	-	5	Early	Tandem	206	220
chrII	ARS214	407831	408064	408041	-	5	Early	Divergent	113	132
chrII	ARS224	741512	741802	741781	-	5	Late	Convergent	139	159
chrII	ARS227	773918	774348	774020	-	5	ND	No NDR	0	0
chrIII	ARS300	837	1551	1062	-	5	Late	ND	97	101
chrIII	ARS302	14574	14849	14699	+	5	Late	Convergent	204	184
chrIII	ARS303	14870	15213	14699	+	5	Late	No NDR	0	0
chrIII	ARS314	197369	197601	197555	-	5	Late	Tandem	295	336
chrIII	ARS318	294396	295027	294878	+	5	Late	Convergent	170	175
chrIII	ARS319	315346	316232	315816	+	5	Late	Convergent	124	140
chrIV	ARS400	137	1392	852	-	5	Late	ND	121	131
chrIV	ARS402.5	21265	22262	21745	-	5	Late	No NDR	0	82
chrIV	ARS410	253789	254038	253841	+	5	Late	Convergent	134	158
chrIV	ARS413.5	350835	351804	351162	+	5	Late	Tandem	124	81
chrIV	ARS417.5	505336	505578	505519	-	5	ND	Divergent	104	83
chrIV	ARS420	629072	629669	629309	-	5	Late	Divergent	151	89
chrIV	ARS442	1461849	1462161	1461904	+	5	ND	Tandem	153	163
chrIV	ARS447	1502624	1503221	1502772	-	5	Late	Tandem	164	173
chrV	ARS517	406747	406949	406902	-	5	ND	Convergent	180	336
chrV	ARS523	569020	570085	569630	+	5	Late	ORF	115	148
chrVI	ARS600.1	5435	6155	5479	-	5	Late	ORF	117	143
chrVI	ARS600.2	12174	13028	12805	-	5	Late	Tandem	160	132
chrVI	ARS603.1	104456	104695	104557	-	5	Early	Tandem	140	161
chrVI	ARS603.5	118631	118952	118678	-	5	Early	Tandem	174	184
chrVI	ARS606	167606	168041	167731	-	5	Early	Divergent	106	311
chrVI	ARS609	256263	256418	256374	-	5	Late	Tandem	149	175
chrVII	ARS716	352695	352917	352866	-	5	ND	Divergent	190	194
chrVIII	ARS823.5	535403	535836	535621	-	5	Late	Convergent	151	157
chrVIII	ARS824	555996	556327	556152	+	5	Late	Convergent	135	156
chrIX	ARS905	33335	33803	33468	-	5	Late	Tandem	91	101
chrIX	ARS907	73803	74220	73953	-	5	ND	Tandem	90	122
chrIX	ARS914	247579	247800	247751	-	5	Early	Convergent	164	175
chrIX	ARS922	411817	412053	412000	-	5	Early	Convergent	138	155
chrX	ARS1003	16123	16762	16474	+	6	Late	Convergent	103	125
chrX	ARS1004	23661	24158	23928	+	6	Late	Convergent	129	140
chrX	ARS1009	228248	228740	228567	-	6	Early	Convergent	213	189
chrX	ARS1009.5	248600	249300	248881	-	6	Late	No NDR	0	0
chrX	ARS1010	298471	298952	298838	+	6	Late	No NDR	0	0
chrX	ARS1013	375401	375923	375801	-	6	Early	No NDR	0	0
chrX	ARS1018.5	609000	609750	609658	-	6	Late	Tandem	253	278
chrI	ARS102.5	6136	7136	6619	-	6	Late	Convergent	201	0
chrX	ARS1020	654069	654309	654465	-	6	ND	Tandem	143	164
chrX	ARS1022	711590	711837	711883	+	6	Late	No NDR	0	0
chrX	ARS1023	729677	730208	730035	+	6	Late	Divergent	84	95
chrX	ARS1024	736728	736970	737125	-	6	Late	No NDR	0	0
chrI	ARS108	146703	147690	147536	-	6	Early	No NDR	0	87
chrI	ARS110	176154	176402	176233	+	6	Early	Convergent	142	154
chrXI	ARS1114.5	454453	459197	457168	-	6	Early	Tandem	97	81
chrXII	ARS1203	51860	52210	52108	-	6	Late	ORF	128	148
chrXII	ARS1219	622672	623123	622861	+	6	ND	ORF	246	237
chrXII	ARS1227	821907	822336	822105	+	6	Late	ORF	94	103
chrXII	ARS1235	1059486	1059919	1059702	-	6	Late	Convergent	135	186
chrXIII	ARS1304	39922	40355	40132	-	6	Late	No NDR	0	98
chrXIII	ARS1310	286782	287067	286846	+	6	Early	Tandem	91	140
chrXIII	ARS1316	468177	468468	468237	+	6	ND	Convergent	81	117
chrXIII	ARS1319	503346	504087	503627	-	6	ND	Divergent	102	123
chrXIII	ARS1322	554392	554750	554598	-	6	ND	No NDR	0	304
chrXIII	ARS1323	611273	611488	611318	+	6	ND	ORF	98	122
chrXIII	ARS1324	634479	634714	634521	+	6	ND	Convergent	136	128
chrXIII	ARS1331.7	878619	879115	878735	+	6	ND	ORF	163	168
chrXIV	ARS1410	126488	126981	126679	-	6	Late	No NDR	0	148
chrXIV	ARS1411	169566	169804	169749	-	6	Late	No NDR	0	0
chrXIV	ARS1419	449343	449588	449538	-	6	ND	Tandem	130	135
chrXIV	ARS1427	691482	691727	691682	-	6	ND	Tandem	85	119
chrXV	ARS1507	72636	72872	72689	+	6	ND	Tandem	102	124
chrXV	ARS1509	113843	114084	113910	+	6	Early	Convergent	161	196
chrXV	ARS1521	729739	729969	729797	+	6	Late	Convergent	189	199
chrXVI	ARS1617	331678	332074	331771	+	6	Late	Convergent	163	197
chrXVI	ARS1624	684383	684632	684408	+	6	ND	Tandem	139	163
chrXVI	ARS1626	749094	749341	749120	+	6	Late	Convergent	142	174
chrXVI	ARS1627	819153	819393	819324	-	6	ND	Convergent	130	149
chrXVI	ARS1630	880854	881102	880921	+	6	ND	Convergent	113	158
chrXVI	ARS1631	932976	933223	933166	-	6	Late	No NDR	0	0
chrII	ARS206	142868	144016	143692	-	6	Late	Divergent	125	140
chrII	ARS217	516805	517805	517285	-	6	Late	Convergent	93	118
chrII	ARS218	539137	539699	539400	-	6	Late	No NDR	0	92
chrII	ARS219.5	611269	613200	611771	+	6	Early	Tandem	102	119
chrII	ARS221	631934	632246	632018	+	6	Early	No NDR	0	159
chrII	ARS221.5	675947	676667	676302	+	6	Late	Convergent	81	88
chrII	ARS222.5	707158	708262	707501	-	6	Late	No NDR	0	0
chrII	ARS229	801930	802617	802270	-	6	Early	Convergent	97	116
chrIII	ARS313	194256	194505	194307	+	6	Late	Convergent	132	144
chrIII	ARS316	272844	273088	273027	-	6	ND	Divergent	165	172
chrIII	ARS320	15213	16274	15296	+	6	Late	No NDR	0	0
chrIV	ARS404	46181	46237	46222	-	6	ND	Tandem	90	345
chrIV	ARS405	85945	86177	86124	-	6	Late	Convergent	161	175
chrIV	ARS409.5	235935	236184	236050	-	6	Late	Convergent	156	181
chrIV	ARS419	567490	567737	567679	-	6	Late	Convergent	165	172
chrIV	ARS422	702879	703125	702929	+	6	Late	Divergent	107	137
chrIV	ARS422.5	748384	748630	748461	+	6	Late	Convergent	126	169
chrIV	ARS426.5	844597	845593	845128	+	6	Early	Convergent	145	149
chrIV	ARS430.5	1033069	1034182	1033263	-	6	Late	No NDR	0	0
chrIV	ARS433	1240869	1241098	1240924	+	6	Late	Tandem	88	230
chrIV	ARS434	1276212	1276440	1276272	+	6	Late	Convergent	123	150
chrIV	ARS435	1302579	1302819	1302759	-	6	ND	No NDR	0	149
chrV	ARS504.2	11713	12194	11933	-	6	Late	No NDR	0	143
chrV	ARS510	145539	145782	145713	-	6	Early	Convergent	156	182
chrV	ARS513.5	276127	276526	276378	+	6	Late	No NDR	0	0
chrV	ARS513.7	278073	278355	278160	-	6	Late	No NDR	0	0
chrV	ARS514.5	301565	302061	301693	+	6	Early	Convergent	92	104
chrV	ARS520	498417	499343	498900	+	6	Early	Tandem	143	174
chrV	ARS521	520767	521025	520952	+	6	Late	No NDR	0	152
chrV	ARS522	549560	549809	549586	+	6	ND	Convergent	107	168
chrVI	ARS600.4	19669	20826	20818	-	6	Late	Convergent	220	88
chrVI	ARS604	127745	128066	127869	+	6	Early	No NDR	0	0
chrVII	ARS702	64279	64528	64458	-	6	ND	Tandem	121	128
chrVII	ARS706	117471	117955	117676	-	6	Late	No NDR	0	169
chrVII	ARS707	163180	163447	163242	+	6	ND	Convergent	105	166
chrVII	ARS709	187241	187651	187407	+	6	Late	Tandem	138	185
chrVII	ARS710	203917	204159	203978	+	6	Early	Tandem	110	145
chrVII	ARS712	240972	241441	241201	+	6	Late	No NDR	0	0
chrVII	ARS717	388658	388892	388849	-	6	Early	Convergent	147	179
chrVII	ARS718	421093	421342	421285	-	6	Early	Divergent	128	159
chrVII	ARS720	508729	508978	508911	-	6	Early	Tandem	98	130
chrVII	ARS735	1002182	1002571	1002393	+	6	Late	Convergent	161	182
chrVIII	ARS802	7534	7782	7754	-	6	Late	Convergent	106	106
chrVIII	ARS804	45589	46076	45778	-	6	ND	Convergent	102	239
chrVIII	ARS809	168531	168773	168599	+	6	ND	Tandem	90	132
chrVIII	ARS816	359469	359928	359698	-	6	ND	Convergent	139	155
chrVIII	ARS822	501751	501992	501949	-	6	ND	Divergent	92	0
chrVIII	ARS823	520016	520630	520379	-	6	Late	Convergent	102	127
chrIX	ARS908	80058	80557	80373	+	6	Late	No NDR	0	132
chrIX	ARS909	105821	106048	105966	-	6	Early	Convergent	104	252
chrIX	ARS911	136094	136335	136287	-	6	ND	Convergent	131	148
chrIX	ARS911.5	162936	163302	163115	-	6	Late	No NDR	0	105
chrIX	ARS912	175034	175355	175171	+	6	ND	Tandem	136	258

## Sheet: NDR_non-Origins
Chromosome	Start	End	WT G1 NDR (bp )	rpd3 G1 NDR (bp )
chrVII	491990	492121	131	142
chrX	189473	189704	231	221
chrV	110624	110748	124	129
chrXIV	247208	247376	168	161
chrXIII	892384	892571	187	186
chrXII	302021	302209	188	160
chrIV	602924	603049	125	119
chrVII	200236	200402	166	164
chrXVI	676967	677153	186	196
chrXII	534476	534758	282	279
chrIV	74172	74349	177	183
chrVII	555089	555424	335	335
chrIV	1012112	1012206	94	176
chrIX	307976	308130	154	166
chrXV	65406	65555	149	148
chrXIII	101375	101531	156	161
chrVII	641845	641979	134	141
chrVIII	462083	462362	279	302
chrXII	1014243	1014622	379	189
chrXI	387243	387444	201	202
chrIII	240591	240758	167	173
chrXII	363886	364078	192	181
chrV	302553	302745	192	210
chrXII	642387	642550	163	152
chrXIII	627903	628143	240	243
chrIV	1062863	1063017	154	167
chrXIII	523461	523645	184	188
chrX	455758	455982	224	229
chrVII	299785	299939	154	188
chrIV	114400	114558	158	153
chrII	216436	216586	150	160
chrX	383604	383805	201	219
chrII	535020	535186	166	175
chrII	600010	600152	142	140
chrXII	283620	283851	231	204
chrXIII	505060	505140	80	112
chrXV	1028693	1029018	325	333
chrX	700681	700851	170	174
chrXVI	132733	132957	224	224
chrXIII	731228	731403	175	169
chrIII	262666	262974	308	314
chrXIII	191932	192143	211	228
chrXIII	584109	584285	176	191
chrXIV	286068	286209	141	146
chrIX	193231	193426	195	187
chrXII	902699	902876	177	169
chrII	265881	266132	251	254
chrVI	56043	56281	238	233
chrXI	135916	136137	221	237
chrVII	746572	746722	150	160
chrX	73459	73738	279	288
chrVII	58904	59086	182	183
chrXV	265197	265336	139	62
chrXIV	618285	618485	200	203
chrII	668425	668568	143	137
chrXV	238243	238581	338	338
chrIII	289320	289492	172	151
chrXV	956608	956766	158	169
chrIII	264497	264664	167	160
chrII	578156	578325	169	175
chrXV	716881	717076	195	197
chrIV	1321977	1322171	194	209
chrXIII	547469	547634	165	170
chrIX	160524	160688	164	179
chrIV	521477	521677	200	231
chrXI	408111	408467	356	355
chrVI	184304	184470	166	170
chrX	231117	231258	141	155
chrXVI	370700	370914	214	220
chrXII	921508	921951	443	436
chrXII	404238	404500	262	269
chrXII	607170	607419	249	182
chrXI	168845	169043	198	224
chrXI	325607	325769	162	139
chrII	578156	578325	169	175
chrVIII	401034	401333	299	301
chrXVI	787701	787864	163	183
chrXV	915231	915411	180	202
chrVII	334668	334830	162	164
chrII	623248	623471	223	201
chrXII	932563	932738	175	177
chrVI	74679	74871	192	207
chrX	76510	76802	292	292
chrIV	145556	145740	184	195
chrXVI	610094	610296	202	203
chrVII	584608	584782	174	173
chrXIII	108553	108687	134	139
chrXI	578718	578877	159	96
chrIX	332589	332983	394	401
chrXII	1030609	1030808	199	208
chrII	779506	779645	139	134
chrXII	561763	561939	176	173
chrXVI	767536	767724	188	198
chrXIV	302319	302654	335	330
chrXII	230622	230869	247	204
chrXIII	169827	170077	250	253
chrXIII	509505	509670	165	181
chrVII	1010818	1011018	200	209
chrXII	202619	202944	325	323
chrXV	142615	142767	152	173
chrXIV	40439	40620	181	166
chrXIII	872679	872980	301	299
chrIV	1103565	1103716	151	149
chrXV	238243	238581	338	338
chrIV	1383540	1383662	122	128
chrXIII	230830	230984	154	153
chrXV	631825	632115	290	295
chrVII	150671	150860	189	187
chrXII	673919	674250	331	322
chrV	238134	238318	184	194
chrVIII	54665	54804	139	152
chrX	448992	449180	188	207
chrXIV	366538	366702	164	155
chrXIV	442472	442657	185	186
chrVII	377231	377385	154	173
chrII	568559	568753	194	194
chrVI	196394	196541	147	151
chrXIII	396858	397019	161	154
chrXIV	228907	229052	145	147
chrVII	965754	965918	164	186
chrVII	905683	905867	184	188
chrIII	83292	83619	327	326
chrII	650098	650281	183	185
chrXIV	602621	602805	184	194
chrII	369744	369961	217	223
chrV	90063	90214	151	155
chrXVI	479042	479202	160	136
chrXII	88307	88458	151	133
chrVII	687708	687842	134	155
chrIV	264181	264416	235	263
chrVI	104491	104631	140	154
chrXV	642186	642344	158	122
chrVIII	241425	241620	195	199
chrXII	802440	802618	178	175
chrII	306025	306250	225	222
chrIX	421875	422051	176	188
chrIX	285322	285460	138	153
chrIV	372089	372206	117	154
chrXVI	82377	82532	155	141
chrIV	820993	821145	152	153
chrXIII	284645	284848	203	212
chrXV	212029	212186	157	150
chrII	742621	742782	161	183
chrXIII	510389	510525	136	132
chrIV	251336	251517	181	189
chrXV	609230	609402	172	183
chrXV	884206	884357	151	146
chrXVI	335762	335924	162	161
chrII	275663	275808	145	135
chrXII	255081	255240	159	179
chrXIII	608269	608476	207	231
chrXVI	554386	554552	166	161
chrXIII	901345	901648	303	305
chrXII	168792	168989	197	200
chrIV	1411923	1412064	141	135
chrVII	452141	452334	193	190
chrXVI	386746	386900	154	154
chrV	474824	475012	188	169
chrIII	52421	52621	200	210
chrII	405397	405553	156	167
chrVI	194547	194721	174	172
chrXIV	592939	593112	173	178
chrXVI	118068	118220	152	157
chrXII	408211	408394	183	172
chrII	435751	435924	173	173
chrXV	128101	128246	145	118
chrIV	769125	769496	371	436
chrXV	851880	852048	168	186
chrIV	1267214	1267416	202	202
chrII	549117	549292	175	178
chrIV	362463	362621	158	161
chrIV	1498011	1498155	144	100
chrXII	669933	670216	283	143
chrXIII	245845	246073	228	226
chrX	641784	641976	192	198
chrXI	393415	393689	274	261
chrXIV	317774	317967	193	200
chrXV	441198	441385	187	189
chrXV	524968	525126	158	167
chrXII	127265	127542	277	244
chrXV	755114	755295	181	182
chrVIII	78378	78526	148	131
chrXII	665071	665292	221	212
chrI	87089	87250	161	159
chrXIV	8157	8319	162	86
chrIII	223299	223496	197	202
chrXII	23225	23438	213	148
chrXI	500123	500221	98	98
chrXIII	511075	511250	175	188
chrXIII	228716	228871	155	158
chrX	21689	21888	199	183
chrVI	115776	115954	178	179
chrXVI	888763	888936	173	178
chrII	245690	245846	156	163
chrXIII	751316	751601	285	308
chrVII	913326	913454	128	137
chrX	424166	424349	183	325
chrVII	144519	144717	198	183
chrXVI	554386	554552	166	161
chrXVI	251789	252002	213	227
chrXIV	332182	332383	201	213
chrX	533830	533958	128	142
chrX	555699	555856	157	169
chrV	156554	156756	202	219
chrXIII	517257	517467	210	213
chrXVI	639063	639199	136	139
chrXV	915820	915966	146	174
chrXII	395600	395800	200	185
chrIV	854023	854172	149	156
chrIV	52213	52401	188	180
chrVI	245940	246092	152	140
chrIV	1013713	1014091	378	396
chrX	58959	59062	103	117
chrXIII	353660	353834	174	190
chrXVI	205023	205174	151	153
chrXV	960685	960855	170	173
chrXI	527645	527801	156	157
chrXV	158927	159119	192	197
chrXIV	129206	129358	152	161
chrIV	971467	971666	199	199
chrIV	1168857	1169076	219	220
chrVII	528940	529083	143	124
chrVIII	360685	360876	191	185
chrV	70251	70425	174	163
chrIII	193057	193274	217	227
chrXIV	457438	457628	190	194
chrIX	102340	102635	295	316
chrXI	188780	188947	167	165
chrXIII	545729	545894	165	160
chrXV	841109	841306	197	202
chrXII	588967	589326	359	330
chrXV	1010856	1011049	193	190
chrXIII	337581	337755	174	179
chrV	177600	177753	153	157
chrII	558490	558645	155	157
chrXV	882272	882486	214	202
chrXIV	365835	365979	144	146
chrXII	204751	204942	191	179
chrIV	1473057	1473206	149	143
chrXIII	779171	779376	205	209
chrXIV	554836	555003	167	174
chrV	404430	404622	192	191
chrXV	592643	592819	176	188
chrIV	589522	589742	220	229
chrXVI	150296	150583	287	289
chrXV	316237	316397	160	155
chrV	254461	254644	183	186
chrVIII	470635	470840	205	235
chrXIII	460590	460741	151	154
chrXIV	373763	373890	127	131
chrII	324105	324282	177	209
chrI	169033	169229	196	231
chrVII	555487	555749	262	260
chrXIV	350698	350873	175	173
chrIV	363640	363874	234	238
chrXIV	280197	280364	167	157
chrXII	371188	371436	248	193
chrXII	408211	408394	183	172
chrIV	562507	562652	145	144
chrVII	617316	617465	149	131
chrVII	291731	291885	154	176
chrIX	125968	126138	170	175
chrXVI	304135	304236	101	101
chrX	184325	184466	141	136
chrIV	889345	889499	154	153
chrXVI	911053	911217	164	166
chrXIII	738991	739148	157	153
chrXIII	814192	814363	171	172
chrIII	310794	310931	137	115
chrIV	587804	587963	159	185
chrXII	537051	537237	186	178
chrXIII	266885	267068	183	195
chrII	811496	811669	173	91
chrXI	291186	291366	180	190
chrXIV	545020	545178	158	159
chrX	101849	102044	195	173
chrV	456117	456269	152	142
chrX	262562	262730	168	172
chrVII	91278	91431	153	155
chrIX	171558	171702	144	143
chrVIII	488278	488598	320	324
chrXIII	253020	253090	70	81
chrXIV	19346	19564	218	209
chrXI	286377	286525	148	152
chrV	159160	159298	138	115
chrII	84299	84519	220	230
chrI	138442	138596	154	158
chrXII	540582	540779	197	193
chrIV	998439	998587	148	148
chrIX	333252	333569	317	319
chrVII	739655	739832	177	229
chrIX	173670	173818	148	145
chrIII	279882	280072	190	192
chrXII	164066	164377	311	302
chrXIV	342186	342389	203	205
chrXVI	517300	517459	159	271
chrXV	108967	109141	174	181
chrXI	352878	353040	162	172
chrXVI	218420	218584	164	170
chrIV	926950	927164	214	209
chrXII	879550	879686	136	146
chrIV	693260	693440	180	179
chrXIII	68015	68270	255	250
chrXII	910035	910260	225	229
chrIII	254225	254366	141	147
chrII	111222	111396	174	179
chrVIII	272405	272618	213	205
chrXII	156385	156546	161	156
chrXII	522453	522647	194	190
chrXVI	46565	46722	157	142
chrVI	248180	248335	155	157
chrX	543881	544031	150	124
chrVII	689991	690146	155	85
chrXV	745409	745571	162	165
chrIV	1009918	1010067	149	156
chrI	152058	152214	156	162
chrVII	307164	307393	229	234
chrXIII	445228	445382	154	148
chrXIII	25859	26037	178	176
chrXV	267997	268126	129	134
chrIX	415739	416037	298	309
chrXII	626341	626554	213	161
chrXII	418081	418277	196	175
chrXVI	901600	901870	270	286
chrX	678727	678872	145	111
chrIV	229540	229836	296	309
chrV	382243	382445	202	206
chrXV	572931	573083	152	166
chrIV	802463	802601	138	146
chrII	206961	207151	190	199
chrXVI	246698	246906	208	195
chrXIII	95504	95652	148	160
chrIV	1224548	1224748	200	218
chrXV	633623	633771	148	145
chrXVI	254540	254705	165	192
chrX	47444	47659	215	228
chrIV	272216	272360	144	106
chrXII	263957	264246	289	286
chrXV	533812	533972	160	165
chrX	247026	247181	155	133
chrX	136835	137005	170	201
chrII	653148	653322	174	244
chrII	101706	101862	156	161
chrV	399240	399449	209	207
chrIX	378274	378455	181	186
chrIV	771627	771789	162	140
chrXVI	675703	675858	155	159
chrVII	916907	917002	95	131
chrVII	522089	522234	145	150
chrV	254461	254644	183	186
