# Supplementary material for: Different nucleosomal architectures at early and late replicating origins in Saccharomyces cerevisiae
Source: BMC Genomics. 2014 Sep 13;15(1):791. doi: 10.1186/1471-2164-15-791 (PMC4176565; doi:10.1186/1471-2164-15-791)
Supplement: Supplementary file 9 — Additional file 9: Table S1: Yeast strains and primer sequences. (XLS 18 KB) [file 12864_2014_6476_MOESM9_ESM.xls]

## Sheet: Strains and qPCR
Strain	Genotype								Source
WT-PK	MATa ade2-1 ura3-1 his3-11 15 trp1-1 leu2-3 112 can1-100 RFA1-PK ura3::URA3/GDP-TK(7X)								R. Bermejo
rpd3-PK	MATa ade2-1 ura3-1 his3-11 15 trp1-1 leu2-3 112 can1-100 rpd3Δ:: TRP1 RFA1-PK ura3::URA3/GDP-TK(7X)								This work
Primer sequences:
ARS305-fw		5´ GTAACTTACACGGGGGCTAA 3´
ARS305-re		5´ ACTTTGATGAGGTCTCTAGC 3´
ARS305+5Kb-fw		5´ CGTGATCACCAACAAGACGA 3´
ARS305+5Kb-re		5´ TCCCAACCAATCTGGAATCC 3´
ARS305+12Kb-fw		5´ GGTCCTTCGATAATGAGCTC 3´
ARS305+12Kb-re		5´ TGTTACGCAACACCTCACCC 3´
ARS609-fw		5´ GTTGCATCCCATGGTCTAGA 3´
ARS609-re		5´ CGCCTATATTCTACCTGTAC 3´
ARS609-6Kb-fw		5´ GAAGGATTCCTGCTGCTTATC 3´
ARS609-6Kb-re		5´ AATCGAGGTATCTTTTCTTTCG 3´
ARS609-11Kb-fw		5´ CCACTCAACTTGCAATTCGC 3´
ARS609-11Kb-re		5´ GGAGACAAGACGTCACCAAT 3´
ARS501-fw		5´ GAATGTGTCTACGTAATTGG 3´
ARS501-re		5´ CCTTTCTTTTGGAGCTGCTA 3´
qPCR conditions:
40 cycles of 5 seconds at 95ºC, 20 seconds at 58ºC and 15 seconds at 72ºC, followed by a final step of 10 seconds at 95ºC, and a melt curve from 65 to 95ºC with increment 0.5 ºC for 5 seconds
Reactions:
2mL of DNA, 0.8 mL of primers (5 mM each) and 10 mL of 2x SYBR Premix ExTaq, in a final volume of 20 mL
